# Supplementary material for: The Sorcerer II Global Ocean Sampling Expedition: Metagenomic Characterization of Viruses within Aquatic Microbial Samples
Source: PLoS One. 2008 Jan 23;3(1):e1456. doi: 10.1371/journal.pone.0001456 (PMC2186209; doi:10.1371/journal.pone.0001456)
Supplement: Table S1 — (0.03 MB XLS) [file pone.0001456.s010.xls]

## Sheet: Sheet1
Table S1. Environmental characteristics of sampling locations.
ID	Sample Location	Country	Sample Depth (m)	Water Depth (m)	T (oC)a	Sb (ppt)	Size Fraction (μm)	Habitat Type	Chl a (ug L-1) Monthly avg (± SE)	TSIc	Trophic Statusd	Biogeographic region (Temperate/Tropical)
GS00a	Sargasso Stations 13 and 11	Bermuda (UK)	5	>4200	20.0 20.5	36.6 36.7	0.1-0.8	Open Ocean	0.17 (0.0.9±0.02)	13.2171	Oligotrophic	Tropical
GS00b	Sargasso Stations 13 and 11	Bermuda (UK)	5	>4200	20.0 20.5	36.6 36.7	0.22- 0.8	Open Ocean	0.17 (0.0.9±0.02)	13.2171	Oligotrophic	Tropical
GS00c	Sargasso Stations 3	Bermuda (UK)	5	>4200	19.8	36.7	0.22-0.8	Open Ocean	0.17 (0.0.9±0.02)	13.2171	Oligotrophic	Tropical
GS00d	Sargasso Stations 13	Bermuda (UK)	5	>4200	20	36.6	0.22-0.8	Open Ocean	0.17 (0.0.9±0.02)	13.2171	Oligotrophic	Tropical
GS01a	Hydrostation S	Bermuda (UK)	5	>4200	22.9	36.7	3.0-20	Open Ocean	0.10 (0.10±0.01)	8.01164	Oligotrophic	Tropical
GS01b	Hydrostation S	Bermuda (UK)	5	>4201	22.9	36.7	0.8-3.0	Open Ocean	0.10 (0.10±0.01)	8.01164	Oligotrophic	Tropical
GS01c	Hydrostation S	Bermuda (UK)	5	>4202	22.9	36.7	0.1-0.8	Open Ocean	0.1 (0.1+0.01)	8.01164	Oligotrophic	Tropical
GS02	Gulf of Maine	USA	1	106	18.2	29.2	0.1-0.8	Coastal	1.4 (1.12±0.19)	33.9008	Oligo/Meso	Temperate
GS03	Browns Bank, Gulf of Maine	Canada	1	119	11.7	29.9	0.1-0.8	Coastal	1.4 (1.12±0.19)	33.9008	Oligo/Meso	Temperate
GS04	Outside Halifax, Nova Scotia	Canada	2	142	17.3	28.3	0.1-0.8	Coastal	0.4 (0.78±0.17)	21.6112	Oligotrophic	Temperate
GS05	Bedford Basin, Nova Scotia	Canada	1	64	15	30.2	0.1-0.8	Embayment	6 (6.76±0.98)	48.1772	Mesotrophic	Temperate
GS06	Bay of Fundy, Nova Scotia	Canada	1	11	11.2		0.1-0.8	Estuary	2.8 (1.87±0.18)	40.7006	Mesotrophic	Temperate
GS07	Northern Gulf of Maine	Canada	1	139	17.9	31.7e	0.1-0.8	Coastal	1.4 (1.12±0.19)	33.9008	Oligo/Meso	Temperate
GS08	Newport Harbor, RI	USA	1	12	9.4	26.5e	0.1-0.8	Estuary Mouth	2.2 (1.59±0.17)	38.3348	Oligo/Meso	Temperate
GS09	Block Island, NY	USA	1	32	11	31.0e	0.1-0.8	Coastal	4.0 (2.72±0.24)	44.1995	Mesotrophic	Temperate
GS10	Cape May, NJ	USA	1	10	12	31.0e	0.1-0.8	Coastal	2.0 (2.75±0.33)	37.3998	Oligo/Meso	Temperate
GS11	Delaware Bay, NJ	USA	1	8	11		0.1-0.8	Estuary	4.8 (9.23±1.02)	45.9881	Mesotrophic	Temperate
GS12	Chesapeake Bay, MD	USA	1	25	3.2	3.47e	0.1-0.8	Estuary	21.0 (15.0±1.01)	60.4668	Eutrophic	Temperate
GS13	Off Nags Head, NC	USA	1	20	9.25		0.1-0.8	Coastal	3.0 (2.24±0.25)	41.3774	Mesotrophic	Temperate
GS14	South of Charleston, SC	USA	1	31	18.6		0.1-0.8	Coastal	1.70 (1.92±0.25)	35.8055	Oligo/Meso	Temperate
GS15	Off Key West, FL	USA	2	47	25.3	36	0.1-0.8	Coastal	0.2 (0.27±0.09)	14.8114	Oligotrophic	Tropical
GS16	Gulf of Mexico	USA	2	3333	26.4	35.8	0.1-0.8	Coastal Sea	0.16 (0.11±0.01)	12.6224	Oligotrophic	Tropical
GS17	Yucatan Channel	Mexico	2	4513	27	35.8	0.1-0.8	Open Ocean	0.13 (0.09±0.01)	10.5854	Oligotrophic	Tropical
GS18	Rosario Bank	Honduras	2	4470	27.4	35.4	0.1-0.8	Open Ocean	0.14 (0.09±0.01)	11.3124	Oligotrophic	Tropical
GS19	Northeast of Colón	Panama	2	3336	27.7	35.4	0.1-0.8	Coastal	0.23 (0.15±0.02)	16.1825	Oligotrophic	Tropical
GS20	Lake Gatun	Panama	2	4	28.5	0.06	0.1-0.8	Fresh Water				Tropical
GS21	Gulf of Panama	Panama	2	76	27.6	30.7	0.1-0.8	Coastal	0.50 (0.73±0.22)	23.8002	Oligotrophic	Tropical
GS22	250 miles from Panama City	Panama	2	2431	29.3	32.3	0.1-0.8	Open Ocean	0.33 (0.28±0.02)	19.724	Oligotrophic	Tropical
GS23	30 miles from Cocos Island	Costa Rica	2	1139	28.7	32.6	0.1-0.8	Open Ocean	0.07 (0.19±0.02)	4.51266	Oligotrophic	Tropical
GS25	Dirty Rock, Cocos Island	Costa Rica	1.1	30	28.3	31.4	0.8-3.0	Fringing Reef	0.11 (0.19±0.01)	8.94663	Oligotrophic	Tropical
GS26	134 miles NE of Galapagos	Ecuador	2	2376	27.8	32.6	0.1-0.8	Open Ocean	0.22 (0.28±0.02)	15.7464	Oligotrophic	Tropical
GS27	Devil's Crown, Floreana Island	Ecuador	2	2.3	25.5	34.9	0.1-0.8	Coastal	0.40 (0.38±0.03)	21.6112	Oligotrophic	Tropical
GS28	Coastal Floreana	Ecuador	2	156	25.0e		0.1-0.8	Coastal	0.35 (0.35±0.02)	20.3012	Oligotrophic	Tropical
GS29	North James Bay, Santigo Island	Ecuador	2	12	26.2	34.5	0.1-0.8	Coastal/Bay	0.40 (0.39±0.03)	21.6112	Oligotrophic	Tropical
GS30	Warm seep, Roca Redonda	Ecuador	19	19	26.9		0.1-0.8	Warm Seep/Benthic				Tropical
GS31	Upwelling, Fernandina Island	Ecuador	12	19	18.6		0.1-0.8	Coastal upwelling	0.35 (0.39±0.03)	20.3012	Oligotrophic	Tropical
GS32	Mangrove on Isabella Island	Ecuador	0.33	0.67	25.4		0.1-0.8	Mangrove				Tropical
GS33	Punta Cormorant, Hypersaline Lagoon, Floreana Island	Ecuador	0.2	0.33	37.6	46e	0.1-0.8	Hypersaline				Tropical
GS34	North Seamore Island	Ecuador	2	35	27.5		0.1-0.8	Coastal	0.36 (0.35±0.02)	20.5776	Oligotrophic	Tropical
GS35	Wolf Island	Ecuador	2	71	21.8	34.5	0.1-0.8	Coastal	0.28 (0.31±0.02)	18.1122	Oligotrophic	Tropical
GS36	Cabo Marshall, Isabella Island	Ecuador	2	67	25.8	34.6	0.1-0.8	Coastal	0.65 (0.45±0.05)	26.374	Oligotrophic	Tropical
GS37	Equatorial Pacific TAO Buoy	International	2	3334	28.8		0.1-0.8	Open Ocean	0.21 (0.24±0.02)	15.29	Oligotrophic	Tropical
GS47	201miles from French Polynesia	International	30	2400	28.6	37.3	0.1-0.8	Open Ocean				Tropical
GS51	Rangirora Atoll	French Polynesia (FR)	1	10	27.3	34.2	0.1-0.8	Coral Reef Atoll				Tropical
a Temperature
b Salinity
c Trophic Status Index (TSI)
d Derived from TSI
e Measurements were acquired from nearby vessels and/or research stations
